# Supplementary material for: Mapping and functional verification of leaf yellowing genes in watermelon during whole growth period
Source: Front Plant Sci. 2022 Oct 19;13:1049114. doi: 10.3389/fpls.2022.1049114 (PMC9627507; doi:10.3389/fpls.2022.1049114)
Supplement: Supplementary file 1 [file Table_1.xls]

## Sheet: Sheet1
Supplementary table 1	Supplementary table 1. The primer sequence.	Table S1. The primer sequence.
Gene name	Forward primer(5'-3')	Reverse primer(5'-3')	Function
Cla97C02G035950	AAGCCTCTGAAGCAACCCAA	TCCTTCTTCTTTTGAATATTGGCG	qPCR
Cla97C02G035960	CTCCAAGCGCGCGAAAAAG	GACAATCGCCCACTTCTTAAAAC
Cla97C02G035980	ATCGGCTCTCAAGCTAAGCC	GAAGCTCATCTCAGGCGCA
Cla97C02G036070	GTGAGCCAATTGCTGCAAGG	CCATCTGGTGGAGGATAAGCAT
Cla97C02G036090	GCTCTTGTATTGGCCAAAAGGTT	CCTTGCCATCACAGCCTCAT
Cla97C02G036110	CGTTTGCGTCTCCCAATTTCC	TGGAAGTAGAACCGGAACGC
Cla97C02G036130	TTTGCAGTGGGAAGACAGAT	GTTCAACTGATGACAGCGACC
Cla97C02G036140	ACCGTGACGAATATCGCAGT	CACCGGCCAACTCATCTCTT
Cla97C02G036150	ATCCCAAATGAGAAGGGCCTC	CTCTGGGGCCAGTTGATACTC
Cla97C02G036160	ACCTTCGCCAGAAGCAAACA	TCCAGTCGATGTGGAGTTCA
Cla97C02G036190	TCTGCGCCAAACAATAAGCTC	TCCCCAAACGAAGAAAAAGCA
Cla97C02G036200	AGGGGACTCTGATAGCGACT	CGACAGAATTACCTTTGGCAGG
Cla97C02G036110	CCCGTCAGGACTTTACTTAATGGATCCATGTCCTCAACTTATCCTTGT	CGACCTAGACCTATAACTGGATCCATCCAGATTTGTGTAACTAAG	CDS region amplification
Cla97C02G036130	CCCGTCAGGACTTTACTTAATGGATCCCGATTGCAGGCCATTGGGTT	CGACCTAGACCTATAACTGGATCCGCCAAATTTGCAATCCCCGC
Cla97C02G036140	CCCGTCAGGACTTTACTTAATGGATCCATCGAGAGCCAGATTCAGCA	CGACCTAGACCTATAACTGGATCCATTGGCTAAATGCGCTGTTCC
Cla97C02G036150	CCCGTCAGGACTTTACTTAATGGATCCGACCAACGACGTTTCGGTTC	CGACCTAGACCTATAACTGGATCCACATGGTAATTGTCTATCGAT
Cla97C02G036160	CCCGTCAGGACTTTACTTAATGGATCCTCACGGACAGAAAAAGATTGC	CGACCTAGACCTATAACTGGATCCGTCGAGGACTCCTTCTCCTTC
PDC	GTTCCTATTTCAGCGGCTG	GAACGGGAAAGCACTATGC
