# Supplementary material for: Mapping and functional verification of leaf yellowing genes in watermelon during whole growth period
Source: Front Plant Sci. 2022 Oct 19;13:1049114. doi: 10.3389/fpls.2022.1049114 (PMC9627507; doi:10.3389/fpls.2022.1049114)
Supplement: Supplementary file 2 [file Table_2.xls]

## Sheet: Sheet1
Table S2. GO enrichment alalysis of DEGs.
GO Term ID	GO Term	Level 1	Level 2	Term Candidate Gene Num	Total Candidate Gene Num	Term Gene Num	Total Gene Num	Rich Ratio	P value	Q value
GO:0009522	photosystem I	cellular_component	protein-containing complex	30	1402	37	10610	0.810811	1.31267e-20	3.90521e-17
GO:0009521	photosystem	cellular_component	protein-containing complex	41	1402	75	10610	0.546667	1.43109e-17	2.12874e-14
GO:0015979	photosynthesis	biological_process	cellular process	56	1096	136	8651	0.411765	4.54632e-17	4.50844e-14
GO:0006952	defense response	biological_process	response to stimulus	66	1096	209	8651	0.315789	3.50817e-13	2.6092e-10
GO:0034357	photosynthetic membrane	cellular_component	intracellular	65	1402	197	10610	0.329949	4.55874e-13	2.71245e-10
GO:0009579	thylakoid	cellular_component	intracellular	68	1402	226	10610	0.300885	1.64527e-11	8.15781e-09
GO:0046906	tetrapyrrole binding	molecular_function	binding	96	1651	364	12186	0.263736	3.12288e-11	1.32722e-08
GO:0019684	photosynthesis, light reaction	biological_process	cellular process	31	1096	72	8651	0.430556	1.26433e-10	4.70174e-08
GO:0009523	photosystem II	cellular_component	protein-containing complex	27	1402	56	10610	0.482143	2.28076e-10	7.53919e-08
GO:0009535	chloroplast thylakoid membrane	cellular_component	intracellular	53	1402	167	10610	0.317365	3.40856e-10	9.2186e-08
GO:0055035	plastid thylakoid membrane	cellular_component	intracellular	53	1402	167	10610	0.317365	3.40856e-10	9.2186e-08
GO:0009765	photosynthesis, light harvesting	biological_process	cellular process	16	1096	23	8651	0.695652	4.08611e-10	1.01302e-07
GO:0042651	thylakoid membrane	cellular_component	intracellular	56	1402	185	10610	0.302703	8.04043e-10	1.84002e-07
GO:0009534	chloroplast thylakoid	cellular_component	intracellular	55	1402	183	10610	0.300546	1.52441e-09	2.83445e-07
GO:0009768	photosynthesis, light harvesting in photosystem I	biological_process	cellular process	11	1096	12	8651	0.916667	1.37137e-09	2.83445e-07
GO:0031976	plastid thylakoid	cellular_component	intracellular	55	1402	183	10610	0.300546	1.52441e-09	2.83445e-07
GO:0016168	chlorophyll binding	molecular_function	binding	20	1651	36	12186	0.555556	3.24364e-09	5.67637e-07
GO:0018298	protein-chromophore linkage	biological_process	cellular process	20	1096	41	8651	0.487805	1.85629e-08	3.06804e-06
GO:0006950	response to stress	biological_process	response to stimulus	161	1096	849	8651	0.189635	2.30399e-08	3.60756e-06
GO:0010088	phloem development	biological_process	developmental process	9	1096	11	8651	0.818182	3.53412e-07	5.257e-05
