# Supplementary material for: Mapping and functional verification of leaf yellowing genes in watermelon during whole growth period
Source: Front Plant Sci. 2022 Oct 19;13:1049114. doi: 10.3389/fpls.2022.1049114 (PMC9627507; doi:10.3389/fpls.2022.1049114)
Supplement: Supplementary file 3 [file Table_3.xls]

## Sheet: Sheet1
Table S3. KEGG pathway enrichment alalysis of DEGs.
Pathway ID	Pathway Name	Level 1	Level 2	Term Candidate Gene Num	Total Candidate Gene Num	Term Gene Num	Total Gene Num	Rich Ratio	P value	Q value
ko00196	Photosynthesis - antenna proteins	Metabolism	Energy metabolism	16	1150	20	8341	0.8	4.36027e-11	5.53755e-09
ko04626	Plant-pathogen interaction	Organismal Systems	Environmental adaptation	101	1150	420	8341	0.240476	4.72379e-09	2.99961e-07
ko00195	Photosynthesis	Metabolism	Energy metabolism	35	1150	106	8341	0.330189	3.11322e-07	1.31793e-05
ko00940	Phenylpropanoid biosynthesis	Metabolism	Biosynthesis of other secondary metabolites	79	1150	370	8341	0.213514	3.06954e-05	0.000779663
ko04016	MAPK signaling pathway - plant	Environmental Information Processing	Signal transduction	92	1150	459	8341	0.200436	8.85172e-05	0.00187361
ko00520	Amino sugar and nucleotide sugar metabolism	Metabolism	Carbohydrate metabolism	48	1150	213	8341	0.225352	0.000304422	0.00552309
ko00053	Ascorbate and aldarate metabolism	Metabolism	Carbohydrate metabolism	22	1150	90	8341	0.244444	0.00453268	0.0639611
ko00902	Monoterpenoid biosynthesis	Metabolism	Metabolism of terpenoids and polyketides	5	1150	10	8341	0.5	0.00681773	0.0865852
ko00630	Glyoxylate and dicarboxylate metabolism	Metabolism	Carbohydrate metabolism	27	1150	122	8341	0.221311	0.00765427	0.088372
ko00040	Pentose and glucuronate interconversions	Metabolism	Carbohydrate metabolism	50	1150	262	8341	0.19084	0.0094016	0.0995003
ko00052	Galactose metabolism	Metabolism	Carbohydrate metabolism	33	1150	163	8341	0.202454	0.0136711	0.133557
ko00460	Cyanoamino acid metabolism	Metabolism	Metabolism of other amino acids	37	1150	190	8341	0.194737	0.0172108	0.145718
ko00905	Brassinosteroid biosynthesis	Metabolism	Metabolism of terpenoids and polyketides	9	1150	30	8341	0.3	0.0165588	0.145718
ko00906	Carotenoid biosynthesis	Metabolism	Metabolism of terpenoids and polyketides	18	1150	79	8341	0.227848	0.0198796	0.157794
ko00943	Isoflavonoid biosynthesis	Metabolism	Biosynthesis of other secondary metabolites	10	1150	37	8341	0.27027	0.0246901	0.168487
ko00944	Flavone and flavonol biosynthesis	Metabolism	Biosynthesis of other secondary metabolites	9	1150	32	8341	0.28125	0.0252067	0.168487
ko04144	Endocytosis	Cellular Processes	Transport and catabolism	60	1150	339	8341	0.176991	0.0226365	0.168487
ko00710	Carbon fixation in photosynthetic organisms	Metabolism	Energy metabolism	25	1150	125	8341	0.2	0.0333345	0.211674
ko00073	Cutin, suberine and wax biosynthesis	Metabolism	Lipid metabolism	11	1150	45	8341	0.244444	0.03845	0.232531
ko00500	Starch and sucrose metabolism	Metabolism	Carbohydrate metabolism	66	1150	390	8341	0.169231	0.0415121	0.239638
