# Supplementary material for: Mapping and functional verification of leaf yellowing genes in watermelon during whole growth period
Source: Front Plant Sci. 2022 Oct 19;13:1049114. doi: 10.3389/fpls.2022.1049114 (PMC9627507; doi:10.3389/fpls.2022.1049114)
Supplement: Supplementary file 4 [file Table_4.xls]

## Sheet: Sheet1
Table S4. 12 pairs of InDel molecular markers.
Primer name	Forward primer(5'-3')	Reverse primer(5'-3')	Length
InD13236183	CCAGAAGCTCTCCTGGCTTT	TGCTCCGTTAGCAACTCAAA	25
InD13592363	TTCGATGCTACCTTATGGGCA	TGCCATTTTCCGACGACCA	14
InD14030894	TTTTAGGTGAGATTCGGATTGATTC	GCAGTAGTGGCTAGTGCTGTA	8
InD14157304	CTTGAACCCTTTGAGCCTGC	AGAACCTCAAATTGTCCCCCA	55
InD14168903	TGTTAAGCGCTCTCGGGTC	AAATAGAGCAACCGGGCTTT	11
InD14178607	TGGCCATCCATGTTTACTAGATT	TGCGTTTAGAAATATAAATTCGGGT	13
InD14179011	TTACGCATCAATACCCCTTGT	AGCCTGATCCTAGTAGTGGGG	9
InD16217471	TCGTACGTAAGAGCCACACA	CTTGGGTAACTGGGGTTGCG	20
InD16396362	TTCGTCAATTGTCAAGATA	TTGTTATTAGGCCAGGATA	13
InD16489893	CCTCAGCTCCTCTCAGCCTA	TCTCGCTTGTCTCGCTAATG	15
InD16630772	CGGGAGTTGAACTGTGATGA	ACTTCCGCTGTGACAGAACC	11
InD17822615	GGCTGCCCAAAATCTTACCT	GACGCATCATAGCATTGTGG	8
